# Supplementary material for: Global, regional, and national burden of cardiovascular diseases attributable to high body mass index from 1990 to 2021
Source: Front Cardiovasc Med. 2025 Sep 12;12:1641689. doi: 10.3389/fcvm.2025.1641689 (PMC12465627; doi:10.3389/fcvm.2025.1641689)
Supplement: Supplementary file 2 [file Table2.xlsx]

## Sheet: Sheet1
Supplementary Table S2 The number of DALYs and ASDR in 1990/2021 and temporal trends of ASDR for 204 countries and territories.
Countries/Territories	Number of death cases, 1990 (95%UI)	ASMR per 100,000 population, 1990 (95%UI)	Number of death cases, 2021 (95%UI)	ASMR per 100,000 population, 2021 (95%UI)	EAPC in ASDR per 100,000 population, 1990-2021 (95%CI)
American Samoa	448.24 (186.52, 695.83)	1591.09 (681.37, 2461.12)	931.81 (417.48, 1464.44)	1797.45 (802.81, 2827.74)	0.38 (0.27, 0.48)
Antigua and Barbuda	391.55 (252.78, 567.40)	757.81 (484.49, 1104.65)	856.92 (615.77, 1164.52)	808.58 (578.82, 1096.56)	0.28 (-0.05, 0.61)
Arab Republic of Egypt	705187.47 (408586.87, 1050874.68)	2540.29 (1505.00, 3709.11)	1922952.26 (994790.87, 2921556.55)	2961.49 (1586.30, 4447.25)	0.80 (0.67, 0.92)
Argentine Republic	246625.17 (119853.32, 395576.93)	772.06 (374.31, 1239.44)	261466.58 (145562.30, 394247.12)	472.44 (259.59, 714.92)	-1.35 (-1.46, -1.24)
Australia	99417.67 (39679.14, 166585.51)	516.42 (205.89, 862.77)	105866.40 (47142.83, 174759.08)	240.98 (105.93, 395.94)	-2.59 (-2.73, -2.45)
Barbados	1647.99 (891.81, 2574.47)	606.02 (320.15, 947.87)	2844.35 (1548.24, 4471.51)	568.40 (307.11, 895.65)	-0.15 (-0.29, -0.01)
Belize	699.70 (379.55, 1068.24)	724.84 (395.94, 1100.24)	2445.95 (1554.49, 3412.28)	769.78 (495.34, 1079.17)	-0.03 (-0.32, 0.27)
Bermuda	566.09 (247.60, 927.63)	903.33 (397.63, 1487.16)	616.23 (319.84, 981.91)	469.54 (241.40, 747.00)	-2.07 (-2.45, -1.69)
Bolivarian Republic of Venezuela	100485.81 (57105.84, 151834.50)	978.05 (576.09, 1473.80)	292393.18 (148908.70, 474206.29)	963.61 (497.58, 1548.76)	-0.54 (-0.84, -0.23)
Bosnia and Herzegovina	35549.04 (15164.91, 58495.45)	849.64 (374.04, 1388.03)	42934.08 (19654.14, 69509.47)	700.44 (316.78, 1132.84)	-0.97 (-1.15, -0.80)
Brunei Darussalam	536.09 (269.68, 820.48)	384.97 (208.11, 582.26)	1830.19 (815.57, 2818.42)	414.77 (194.61, 631.05)	0.35 (0.18, 0.52)
Burkina Faso	11619.85 (7894.66, 16391.32)	248.67 (170.60, 348.69)	36812.53 (22916.57, 53783.73)	360.17 (232.26, 527.40)	1.38 (1.30, 1.46)
Canada	163605.53 (66048.44, 277698.94)	511.54 (206.17, 865.45)	182776.18 (83746.48, 288674.62)	270.25 (124.53, 426.30)	-2.25 (-2.43, -2.07)
Central African Republic	7196.39 (3632.01, 11040.01)	584.19 (295.67, 870.75)	22554.75 (12441.04, 35003.07)	905.03 (514.58, 1391.91)	1.37 (1.31, 1.43)
Commonwealth of Dominica	698.49 (453.90, 991.80)	1204.84 (779.62, 1697.31)	989.84 (629.38, 1399.03)	1191.23 (770.10, 1688.15)	0.02 (-0.19, 0.23)
Commonwealth of the Bahamas	2081.45 (1446.77, 2867.46)	1241.16 (880.89, 1713.71)	5645.52 (3945.93, 7748.83)	1330.40 (942.50, 1823.40)	0.37 (0.24, 0.50)
Cook Islands	360.21 (250.08, 487.81)	2655.64 (1854.06, 3580.32)	424.42 (278.39, 577.85)	1741.51 (1123.18, 2392.00)	-1.26 (-1.42, -1.10)
Czech Republic	186493.03 (66568.51, 313196.19)	1373.52 (492.15, 2300.62)	123795.02 (61741.93, 201389.11)	582.06 (287.89, 941.70)	-2.76 (-2.86, -2.66)
Democratic People's Republic of Korea	27537.51 (15999.05, 44259.21)	191.68 (115.29, 297.69)	120840.94 (70768.73, 205440.42)	392.99 (229.88, 667.25)	2.41 (2.37, 2.46)
Democratic Republic of Sao Tome and Principe	286.91 (167.47, 449.76)	436.65 (257.85, 682.14)	837.99 (399.42, 1327.16)	682.81 (332.14, 1075.72)	1.24 (1.05, 1.43)
Democratic Republic of the Congo	77921.05 (45526.27, 115820.84)	486.23 (291.82, 716.49)	327465.62 (186051.64, 481420.12)	889.29 (520.67, 1318.24)	1.93 (1.89, 1.97)
Democratic Republic of Timor-Leste	468.91 (238.72, 703.10)	144.79 (74.70, 222.06)	2357.34 (1477.18, 3505.40)	261.50 (165.11, 385.74)	2.19 (1.83, 2.56)
Democratic Socialist Republic of Sri Lanka	42051.27 (27858.62, 58356.46)	362.71 (244.65, 502.78)	99223.48 (48548.19, 167344.74)	369.97 (180.19, 627.74)	0.01 (-0.17, 0.19)
Dominican Republic	21236.58 (11767.21, 32863.36)	519.06 (289.46, 811.49)	85670.35 (41964.81, 137959.94)	825.19 (407.58, 1329.56)	1.99 (1.83, 2.15)
Eastern Republic of Uruguay	24769.79 (10635.48, 41138.94)	656.29 (278.88, 1092.21)	23522.39 (12728.42, 36535.06)	442.11 (230.62, 694.73)	-1.43 (-1.55, -1.31)
Federal Democratic Republic of Ethiopia	92299.18 (55382.27, 124525.76)	419.22 (263.20, 564.23)	120413.47 (85761.60, 162048.30)	254.58 (179.20, 345.48)	-2.22 (-2.45, -2.00)
Federal Democratic Republic of Nepal	20161.66 (11166.90, 32114.47)	181.02 (103.61, 287.07)	80870.46 (42482.92, 129514.06)	320.55 (172.73, 501.92)	2.25 (1.95, 2.55)
Federal Republic of Germany	898111.55 (432126.18, 1446647.64)	722.94 (345.60, 1157.85)	646389.12 (344717.07, 1028805.47)	325.13 (176.80, 513.12)	-2.44 (-2.54, -2.34)
Federal Republic of Nigeria	203875.95 (136515.51, 291630.23)	456.15 (306.26, 651.54)	572127.29 (320646.69, 846883.77)	603.54 (336.04, 880.18)	0.65 (0.47, 0.83)
Federal Republic of Somalia	14767.32 (7728.90, 22691.00)	495.04 (279.07, 733.35)	39029.58 (21218.88, 59914.40)	529.94 (299.17, 795.83)	0.16 (0.04, 0.28)
Federated States of Micronesia	1356.72 (612.38, 2289.31)	2460.32 (1157.25, 4106.88)	2447.07 (1014.79, 3953.29)	2768.58 (1177.52, 4476.35)	0.41 (0.37, 0.45)
Federative Republic of Brazil	729389.45 (377886.64, 1148959.54)	760.08 (406.46, 1184.86)	1367939.86 (706284.12, 2126841.75)	538.31 (279.48, 834.68)	-1.18 (-1.24, -1.12)
French Republic	194639.58 (96225.59, 302299.00)	240.47 (114.93, 376.19)	227225.62 (115351.54, 367010.42)	156.23 (77.79, 251.55)	-1.43 (-1.54, -1.33)
Gabonese Republic	6224.36 (4094.89, 8721.74)	1089.76 (722.76, 1536.27)	13648.31 (8169.42, 21341.35)	1292.97 (794.56, 2010.35)	0.37 (0.18, 0.55)
Georgia	83934.54 (34390.35, 138213.31)	1358.27 (558.36, 2229.83)	63579.42 (37291.53, 94809.62)	1100.95 (631.25, 1652.87)	-0.79 (-1.20, -0.38)
Grand Duchy of Luxembourg	2665.02 (1043.24, 4411.28)	504.00 (197.58, 836.08)	2303.20 (1156.29, 3764.55)	209.82 (104.71, 341.76)	-2.93 (-3.06, -2.80)
Greenland	428.03 (176.00, 713.56)	1110.51 (455.96, 1855.30)	382.12 (161.32, 624.01)	534.53 (229.79, 880.20)	-2.38 (-2.46, -2.29)
Grenada	526.56 (293.29, 791.58)	801.96 (442.77, 1212.80)	934.81 (578.72, 1348.09)	805.49 (509.27, 1165.53)	0.25 (-0.06, 0.56)
Guam	1170.03 (668.62, 1704.48)	1347.44 (804.75, 1971.04)	2324.88 (1142.01, 3555.41)	1168.06 (575.22, 1788.55)	-0.13 (-0.46, 0.19)
Hashemite Kingdom of Jordan	24176.88 (12940.12, 36175.67)	1696.03 (973.12, 2564.38)	85118.97 (49137.36, 129668.94)	1122.27 (674.35, 1690.48)	-1.81 (-2.12, -1.50)
Hellenic Republic	69983.44 (28901.31, 117251.17)	480.23 (200.28, 807.50)	93406.37 (47472.65, 149858.11)	416.47 (200.23, 675.81)	-0.54 (-0.75, -0.32)
Hungary	223579.37 (109161.22, 353695.77)	1580.57 (766.65, 2501.22)	191677.57 (112025.76, 287348.57)	1012.24 (590.57, 1515.66)	-1.48 (-1.62, -1.34)
Independent State of Papua New Guinea	13359.80 (6518.15, 23887.50)	585.00 (296.01, 1024.47)	49956.26 (23164.68, 91493.56)	729.53 (344.79, 1313.77)	0.69 (0.59, 0.80)
Independent State of Samoa	1752.56 (821.24, 2735.90)	1860.49 (895.22, 2884.66)	3524.87 (1576.86, 5617.95)	2226.02 (1007.88, 3541.93)	0.62 (0.54, 0.71)
Ireland	25108.27 (9930.98, 42299.07)	636.30 (251.94, 1078.93)	16569.81 (7341.12, 27579.27)	214.02 (94.03, 355.46)	-3.60 (-3.76, -3.44)
Islamic Republic of Afghanistan	140679.45 (73520.21, 222189.63)	1926.37 (1007.96, 3015.22)	232522.21 (121687.02, 360313.61)	1940.30 (1061.27, 2987.70)	-0.19 (-0.31, -0.06)
Islamic Republic of Iran	256135.25 (144680.73, 371540.23)	936.35 (564.51, 1351.81)	732328.68 (398637.23, 1063738.85)	931.16 (526.08, 1349.94)	-0.07 (-0.16, 0.02)
Islamic Republic of Mauritania	10720.61 (5947.80, 16324.49)	1039.58 (589.32, 1572.23)	22778.47 (12798.71, 36285.48)	1028.31 (576.96, 1627.98)	-0.27 (-0.37, -0.16)
Islamic Republic of Pakistan	184542.23 (102902.29, 285094.20)	306.51 (170.18, 472.88)	999262.53 (509713.06, 1609589.20)	707.26 (376.05, 1111.88)	2.85 (2.62, 3.09)
Jamaica	11405.57 (7934.56, 15929.17)	647.34 (447.88, 904.50)	23202.12 (14331.98, 34570.23)	739.06 (455.42, 1101.44)	0.99 (0.48, 1.51)
Japan	203489.29 (112094.60, 311583.61)	124.91 (68.76, 189.91)	255690.44 (127397.45, 402370.90)	81.64 (38.17, 130.78)	-1.27 (-1.56, -0.99)
Kingdom of Bahrain	3098.92 (1440.39, 4937.31)	1545.15 (782.15, 2447.51)	9617.34 (4635.35, 14755.10)	1003.22 (526.70, 1541.98)	-2.11 (-2.40, -1.83)
Kingdom of Belgium	50869.33 (19667.45, 83873.58)	345.09 (132.17, 566.58)	37600.88 (16065.61, 62735.02)	163.59 (68.30, 272.31)	-2.50 (-2.64, -2.36)
Kingdom of Bhutan	1225.87 (613.17, 2094.14)	434.04 (225.77, 721.07)	3043.71 (1541.01, 5105.40)	476.22 (245.09, 789.88)	0.27 (0.24, 0.29)
Kingdom of Cambodia	13887.74 (8215.02, 20601.91)	277.84 (164.85, 406.09)	43282.52 (26837.15, 62305.51)	321.98 (203.74, 463.94)	0.42 (0.29, 0.55)
Kingdom of Denmark	39439.39 (15174.82, 64951.71)	509.00 (194.46, 841.61)	19086.87 (8036.95, 32806.16)	167.61 (70.94, 285.18)	-3.84 (-3.98, -3.70)
Kingdom of Eswatini	3319.46 (2057.44, 4750.16)	1176.18 (715.72, 1693.82)	10249.21 (5723.27, 16161.97)	1781.10 (1020.36, 2761.50)	1.79 (1.17, 2.40)
Kingdom of Lesotho	6244.14 (4016.24, 8951.14)	750.33 (481.74, 1089.43)	17167.89 (9838.50, 25941.67)	1568.85 (937.00, 2294.83)	3.38 (2.80, 3.97)
Kingdom of Morocco	187717.82 (104558.55, 288430.09)	1263.63 (709.56, 1933.74)	535931.07 (283477.94, 831531.15)	1535.24 (845.96, 2350.01)	0.68 (0.63, 0.73)
Kingdom of Norway	31145.94 (12050.76, 51855.19)	484.16 (185.72, 807.48)	14469.71 (6257.97, 24146.36)	143.41 (61.00, 240.11)	-4.17 (-4.28, -4.06)
Kingdom of Saudi Arabia	109962.36 (57821.25, 177459.72)	1660.06 (891.68, 2638.10)	565848.01 (292810.28, 871371.05)	2116.44 (1177.84, 3148.97)	0.77 (0.57, 0.97)
Kingdom of Spain	198971.62 (81407.42, 335444.51)	380.28 (154.94, 641.03)	237324.69 (123664.68, 380669.93)	235.42 (119.77, 379.59)	-1.77 (-1.90, -1.65)
Kingdom of Sweden	65325.73 (24524.16, 109744.87)	447.27 (167.36, 749.43)	47622.50 (24797.94, 77625.31)	210.81 (105.86, 345.64)	-2.25 (-2.33, -2.17)
Kingdom of Thailand	55251.15 (24076.31, 92614.94)	135.52 (61.31, 222.35)	226066.59 (84886.25, 398163.70)	221.41 (81.14, 391.13)	1.01 (0.67, 1.35)
Kingdom of the Netherlands	76556.13 (28868.63, 130310.26)	393.70 (148.65, 669.75)	54919.55 (24373.35, 93200.20)	157.76 (69.00, 268.70)	-3.36 (-3.54, -3.19)
Kingdom of Tonga	631.80 (251.41, 1003.90)	1037.87 (417.57, 1648.72)	1045.43 (462.27, 1668.02)	1252.85 (556.72, 2002.15)	0.71 (0.62, 0.80)
Kyrgyz Republic	34017.77 (12892.04, 57256.99)	1134.56 (432.26, 1913.30)	59464.76 (26467.69, 95633.73)	1221.51 (551.86, 1942.64)	-0.14 (-0.56, 0.29)
Lao People's Democratic Republic	10989.51 (5807.69, 17006.26)	484.68 (251.89, 749.06)	29938.58 (16692.02, 46950.42)	564.92 (319.92, 893.42)	0.56 (0.53, 0.60)
Lebanese Republic	28051.75 (13260.27, 46278.90)	1256.92 (601.52, 2038.10)	37711.25 (18225.54, 58510.25)	616.37 (293.37, 957.17)	-2.44 (-2.82, -2.07)
Malaysia	47056.71 (19876.48, 75602.76)	455.14 (196.09, 723.12)	164469.49 (65525.08, 262617.46)	546.42 (219.16, 875.12)	0.52 (0.39, 0.65)
Mongolia	11102.83 (4196.01, 18981.75)	1033.15 (397.34, 1770.00)	19295.96 (6673.88, 33348.59)	774.13 (279.32, 1334.88)	-1.35 (-1.71, -0.99)
Montenegro	5873.18 (2280.45, 10193.55)	931.81 (363.02, 1604.77)	10743.74 (4336.30, 18250.46)	1149.99 (463.34, 1949.27)	0.67 (0.50, 0.84)
New Zealand	25901.26 (10776.23, 42741.74)	675.95 (280.20, 1115.80)	23494.95 (10160.12, 38024.33)	288.54 (124.80, 465.26)	-2.98 (-3.18, -2.79)
North Macedonia	24917.38 (11505.27, 39839.57)	1343.21 (648.76, 2139.20)	36987.75 (18089.05, 60858.91)	1246.19 (643.11, 2001.18)	-0.40 (-0.71, -0.09)
Northern Mariana Islands	323.15 (106.94, 559.82)	1117.15 (399.80, 1922.86)	762.16 (309.16, 1204.79)	1296.78 (525.02, 2070.67)	0.67 (0.50, 0.83)
Palestine	14623.37 (7905.79, 23894.90)	1692.52 (940.29, 2736.35)	35188.80 (18061.74, 51618.86)	1397.73 (773.04, 2054.68)	-0.70 (-0.88, -0.51)
People's Democratic Republic of Algeria	133329.96 (81232.68, 203416.46)	1121.56 (697.64, 1689.54)	406650.54 (229501.05, 599635.20)	1196.61 (691.98, 1784.39)	0.15 (0.10, 0.20)
People's Republic of Bangladesh	70568.79 (45435.05, 102186.69)	138.20 (90.05, 196.56)	389755.56 (189434.87, 629324.09)	269.25 (134.18, 432.51)	2.73 (2.55, 2.92)
People's Republic of China	2253093.12 (1616542.24, 3195666.99)	281.04 (196.23, 396.57)	8000896.35 (3901647.02, 13000730.61)	396.09 (197.27, 638.54)	1.30 (1.12, 1.48)
Plurinational State of Bolivia	19042.48 (9259.23, 30655.35)	546.20 (282.26, 871.81)	46089.78 (22451.85, 76121.69)	490.10 (246.08, 798.43)	-0.44 (-0.58, -0.29)
Portuguese Republic	57606.24 (21515.79, 101874.11)	434.58 (167.16, 763.20)	54803.61 (27763.95, 92633.02)	227.12 (107.58, 381.29)	-2.52 (-2.74, -2.30)
Principality of Andorra	177.14 (84.26, 302.17)	321.31 (155.27, 537.47)	317.16 (160.84, 549.32)	197.79 (99.09, 347.53)	-1.34 (-1.55, -1.12)
Principality of Monaco	305.09 (117.61, 519.02)	466.89 (175.75, 792.45)	283.21 (137.31, 474.73)	299.81 (137.85, 502.85)	-1.47 (-1.51, -1.42)
Puerto Rico	26052.07 (13739.56, 40180.04)	733.51 (386.81, 1131.16)	30266.64 (17785.06, 44469.85)	475.84 (277.07, 706.35)	-1.63 (-1.82, -1.45)
Republic of Albania	14148.07 (6119.09, 23897.40)	707.99 (315.59, 1193.61)	26711.55 (11112.84, 45881.41)	632.64 (263.98, 1090.62)	-0.09 (-0.28, 0.11)
Republic of Angola	24956.75 (15376.50, 36428.62)	590.57 (382.86, 847.60)	97892.98 (60658.14, 145880.35)	772.91 (486.84, 1118.73)	0.60 (0.48, 0.71)
Republic of Armenia	30643.56 (13456.90, 48873.44)	1143.29 (510.85, 1825.56)	38304.84 (18364.64, 61494.02)	897.00 (429.85, 1438.42)	-1.25 (-1.45, -1.05)
Republic of Austria	61079.22 (28081.37, 100098.94)	530.55 (242.75, 860.90)	55516.87 (29124.43, 88653.94)	286.79 (154.70, 459.28)	-2.09 (-2.27, -1.91)
Republic of Azerbaijan	74302.59 (34690.03, 119186.02)	1457.58 (683.86, 2356.54)	131014.30 (58714.17, 212541.30)	1285.60 (591.72, 2084.94)	-0.58 (-0.84, -0.32)
Republic of Belarus	136321.32 (50509.53, 231903.56)	1069.15 (394.16, 1823.92)	218598.22 (79379.95, 378432.57)	1386.09 (504.02, 2403.44)	0.20 (-0.32, 0.73)
Republic of Benin	9529.99 (5453.87, 14387.10)	453.66 (260.13, 677.74)	32851.14 (18387.46, 51629.63)	568.97 (325.36, 871.80)	0.70 (0.60, 0.81)
Republic of Botswana	4229.36 (2681.49, 6390.17)	754.79 (478.25, 1153.64)	12935.15 (7833.01, 18627.80)	882.17 (548.41, 1249.18)	0.80 (0.47, 1.13)
Republic of Bulgaria	200368.61 (98255.11, 319959.89)	1761.71 (864.89, 2807.97)	281739.73 (187185.66, 403370.74)	2101.91 (1386.33, 3006.46)	0.52 (0.23, 0.80)
Republic of Burundi	7599.49 (2742.17, 12252.90)	317.72 (118.46, 512.92)	16408.60 (10596.73, 23128.18)	309.75 (201.69, 444.63)	-0.67 (-0.93, -0.42)
Republic of Cabo Verde	862.88 (547.86, 1215.51)	396.78 (251.03, 558.46)	2846.43 (1601.80, 4416.58)	612.68 (346.84, 950.12)	1.11 (0.88, 1.33)
Republic of Cameroon	34730.32 (20861.50, 51288.73)	724.84 (428.45, 1073.46)	144636.23 (72983.70, 240527.58)	1035.93 (537.77, 1709.15)	1.19 (0.82, 1.56)
Republic of Chad	11360.56 (6791.81, 16747.14)	395.17 (236.87, 579.84)	35167.41 (19474.01, 51928.43)	553.50 (318.15, 822.22)	0.98 (0.75, 1.20)
Republic of Chile	58345.98 (27254.95, 96746.55)	583.21 (280.67, 964.94)	97263.96 (53305.23, 148619.74)	384.71 (208.98, 588.18)	-1.08 (-1.17, -0.98)
Republic of Colombia	115760.86 (68450.56, 168734.47)	638.16 (393.32, 923.55)	215257.11 (105260.73, 344735.56)	387.00 (189.31, 619.03)	-1.98 (-2.21, -1.75)
Republic of Costa Rica	8354.41 (4386.71, 13206.67)	464.86 (246.96, 734.79)	20702.16 (11305.41, 32505.06)	373.34 (203.46, 585.54)	-1.17 (-1.34, -1.00)
Republic of Côte d'Ivoire	24537.58 (14227.25, 36647.22)	528.01 (327.23, 790.07)	104395.67 (57392.13, 163975.97)	798.76 (455.74, 1232.11)	1.32 (1.08, 1.57)
Republic of Croatia	66303.58 (32086.48, 106388.07)	1139.40 (563.46, 1833.40)	54691.23 (27317.22, 87370.61)	621.80 (310.84, 993.84)	-1.88 (-2.01, -1.75)
Republic of Cuba	52424.61 (22292.38, 81987.48)	513.85 (218.30, 805.55)	110040.27 (60350.43, 171036.53)	577.65 (310.95, 897.02)	0.35 (0.14, 0.56)
Republic of Cyprus	3837.61 (1918.27, 5856.28)	564.43 (291.22, 849.81)	6237.46 (3237.28, 10132.26)	343.57 (187.54, 548.00)	-1.87 (-2.02, -1.72)
Republic of Djibouti	462.59 (309.36, 686.71)	308.79 (211.79, 459.10)	2533.00 (1554.01, 3790.10)	357.40 (228.75, 528.04)	0.27 (0.19, 0.35)
Republic of Ecuador	30159.98 (17207.26, 46546.61)	526.86 (311.84, 804.56)	81985.44 (40055.50, 128884.21)	501.62 (250.25, 791.42)	0.29 (-0.05, 0.63)
Republic of El Salvador	17032.89 (7071.46, 28149.34)	539.75 (227.66, 890.01)	33524.78 (14534.24, 54939.32)	538.06 (232.17, 881.20)	-0.12 (-0.41, 0.17)
Republic of Equatorial Guinea	2119.59 (1283.85, 3106.28)	1018.40 (637.98, 1491.65)	5778.53 (3052.11, 9557.80)	1069.77 (590.89, 1729.07)	-0.19 (-0.53, 0.15)
Republic of Estonia	28437.81 (11930.96, 45817.79)	1421.26 (598.34, 2286.64)	28112.20 (18323.18, 38135.74)	999.93 (702.10, 1356.35)	-1.03 (-1.33, -0.72)
Republic of Fiji	8471.89 (3872.28, 13703.91)	1904.59 (904.21, 3057.76)	17687.63 (8213.77, 28612.39)	2119.31 (1004.07, 3421.67)	0.22 (0.12, 0.33)
Republic of Finland	48956.68 (20356.56, 80427.31)	704.63 (292.49, 1154.08)	46793.66 (25697.49, 72704.25)	366.53 (204.80, 573.91)	-2.00 (-2.12, -1.89)
Republic of Ghana	41843.64 (25526.10, 61509.86)	577.40 (367.79, 848.08)	150667.76 (82711.74, 241694.53)	809.60 (447.73, 1294.90)	0.80 (0.59, 1.02)
Republic of Guatemala	20113.19 (8406.22, 32459.40)	522.93 (239.53, 854.93)	49087.71 (19734.44, 82887.31)	430.49 (179.40, 725.86)	-0.75 (-1.23, -0.26)
Republic of Guinea	15814.74 (9575.86, 23281.06)	456.96 (280.35, 671.22)	39489.31 (23538.85, 58740.67)	639.06 (387.01, 944.74)	1.19 (1.08, 1.30)
Republic of Guinea-Bissau	3245.24 (1685.65, 4830.27)	728.54 (397.60, 1077.44)	8983.37 (5073.98, 13855.80)	1027.48 (589.78, 1528.09)	1.12 (0.99, 1.26)
Republic of Guyana	6733.58 (4252.20, 9720.72)	1649.77 (1071.81, 2347.72)	10194.14 (6311.80, 15148.07)	1496.01 (923.95, 2204.30)	0.17 (-0.04, 0.39)
Republic of Haiti	19234.09 (10171.04, 29912.60)	530.48 (287.81, 815.39)	61588.44 (31106.82, 99525.34)	727.23 (391.46, 1142.26)	1.28 (1.18, 1.37)
Republic of Honduras	12975.55 (7415.20, 20065.67)	604.70 (356.87, 927.93)	62239.91 (32643.64, 97266.25)	975.66 (526.18, 1505.22)	1.69 (1.53, 1.86)
Republic of Iceland	1498.53 (588.89, 2552.57)	533.59 (209.51, 906.29)	1379.26 (615.76, 2310.99)	238.52 (105.67, 395.62)	-2.67 (-2.73, -2.62)
Republic of India	920902.45 (523530.65, 1365265.18)	173.17 (102.35, 252.82)	4623157.46 (2297407.17, 6956757.90)	365.47 (188.46, 545.29)	2.67 (2.58, 2.77)
Republic of Indonesia	285958.33 (179410.26, 401239.28)	248.13 (160.85, 341.79)	1441911.61 (812504.63, 2142818.77)	527.14 (310.04, 775.64)	2.70 (2.47, 2.92)
Republic of Iraq	154207.04 (69585.03, 252010.47)	1831.13 (844.21, 2973.69)	426764.83 (189246.45, 696747.64)	1726.95 (791.82, 2812.84)	-0.66 (-0.80, -0.52)
Republic of Italy	327429.78 (171533.88, 514704.95)	377.52 (195.85, 594.38)	408448.10 (235392.79, 607339.24)	250.05 (146.88, 377.35)	-1.48 (-1.56, -1.40)
Republic of Kazakhstan	148584.96 (60012.71, 247342.31)	1166.27 (473.34, 1945.27)	172061.30 (68566.91, 294900.52)	1001.42 (406.26, 1702.29)	-1.71 (-2.56, -0.85)
Republic of Kenya	22879.50 (16578.79, 31038.92)	262.56 (187.33, 355.94)	117148.22 (74993.81, 167904.08)	479.44 (308.33, 685.52)	2.35 (2.17, 2.53)
Republic of Kiribati	694.14 (256.55, 1170.50)	1496.82 (574.39, 2495.71)	1824.65 (664.66, 3063.48)	1976.80 (742.07, 3318.65)	0.90 (0.84, 0.95)
Republic of Korea	46404.29 (28519.67, 77263.42)	160.59 (96.68, 258.46)	81042.91 (39604.40, 129634.46)	90.99 (44.64, 145.04)	-2.21 (-2.37, -2.05)
Republic of Latvia	46954.03 (16239.47, 81289.47)	1338.32 (464.49, 2315.94)	37151.70 (18850.12, 59704.68)	958.50 (473.75, 1530.70)	-1.53 (-1.91, -1.16)
Republic of Liberia	9133.39 (5639.11, 13716.55)	748.74 (469.45, 1126.93)	27719.62 (15309.50, 43194.07)	1091.73 (616.99, 1702.24)	1.12 (0.98, 1.26)
Republic of Lithuania	49045.31 (18947.20, 82936.28)	1106.98 (428.44, 1870.79)	49660.39 (23242.31, 81293.99)	880.64 (410.01, 1433.01)	-0.76 (-1.10, -0.42)
Republic of Madagascar	28153.81 (19500.32, 39488.63)	527.59 (371.68, 748.70)	102388.60 (62298.89, 150600.75)	826.71 (519.92, 1195.51)	1.31 (1.23, 1.40)
Republic of Malawi	11836.63 (7296.08, 17266.50)	288.09 (178.45, 419.70)	42286.45 (25783.97, 65168.12)	509.68 (321.92, 767.28)	1.55 (1.35, 1.74)
Republic of Maldives	495.57 (238.41, 786.05)	434.62 (213.74, 679.33)	1209.43 (539.35, 2019.23)	271.53 (133.14, 443.08)	-1.95 (-2.14, -1.75)
Republic of Mali	17620.72 (9961.86, 25572.27)	406.56 (234.77, 587.43)	43317.80 (24818.71, 64849.49)	429.32 (254.75, 646.52)	0.15 (0.05, 0.25)
Republic of Malta	2026.69 (823.17, 3263.61)	479.32 (199.65, 769.59)	2546.76 (1283.46, 4141.58)	274.79 (136.72, 446.80)	-1.76 (-1.93, -1.59)
Republic of Mauritius	7340.11 (4354.87, 10656.38)	929.24 (577.36, 1335.50)	12014.82 (7149.45, 17516.82)	680.41 (407.64, 994.84)	-1.27 (-1.69, -0.85)
Republic of Moldova	53514.89 (19505.43, 89996.37)	1263.02 (461.43, 2103.68)	85830.52 (45756.21, 130694.52)	1445.68 (768.33, 2208.32)	-0.02 (-0.36, 0.33)
Republic of Mozambique	23763.94 (15131.65, 33210.66)	382.48 (247.89, 532.94)	87397.31 (53379.61, 135113.61)	707.43 (431.10, 1054.45)	2.47 (2.26, 2.68)
Republic of Namibia	5114.02 (3430.04, 7255.49)	791.51 (538.37, 1136.83)	15886.67 (9632.88, 24121.05)	1165.02 (713.80, 1752.34)	1.00 (0.61, 1.39)
Republic of Nauru	244.60 (103.14, 382.89)	3917.26 (1713.22, 6035.77)	356.29 (148.68, 572.66)	4730.31 (2013.73, 7491.18)	0.53 (0.16, 0.90)
Republic of Nicaragua	7686.46 (3867.38, 12035.61)	468.09 (242.07, 733.11)	24058.93 (11724.40, 38611.52)	482.38 (237.69, 771.61)	0.15 (-0.01, 0.30)
Republic of Niue	36.24 (17.15, 58.67)	1741.36 (818.38, 2829.72)	42.47 (19.43, 68.02)	2009.05 (913.06, 3223.15)	0.23 (0.15, 0.32)
Republic of Palau	198.03 (69.50, 338.73)	1764.56 (628.13, 3036.21)	468.36 (184.08, 793.52)	1917.27 (751.60, 3217.41)	0.37 (0.29, 0.44)
Republic of Panama	6273.43 (2729.54, 10638.03)	429.43 (187.75, 730.73)	18795.16 (9113.69, 30287.41)	421.74 (204.34, 679.54)	-0.10 (-0.32, 0.13)
Republic of Paraguay	13170.30 (6716.70, 21266.07)	571.71 (294.99, 922.37)	38667.15 (20531.74, 64384.91)	649.33 (351.00, 1078.62)	0.55 (0.45, 0.65)
Republic of Peru	42512.70 (19803.88, 72095.52)	325.84 (156.45, 545.85)	93738.38 (42156.79, 155971.08)	268.79 (122.34, 447.57)	-0.98 (-1.41, -0.56)
Republic of Poland	500795.73 (221722.25, 821393.56)	1164.78 (516.36, 1912.58)	429986.65 (228806.11, 664245.50)	602.10 (316.84, 933.08)	-2.38 (-2.54, -2.22)
Republic of Rwanda	16225.96 (6471.61, 23537.24)	531.03 (211.63, 770.48)	24080.17 (13974.47, 36202.05)	369.30 (210.72, 548.35)	-2.27 (-2.72, -1.82)
Republic of San Marino	107.23 (50.59, 178.89)	306.67 (141.79, 512.15)	126.38 (61.97, 215.39)	158.77 (75.11, 270.38)	-1.54 (-1.82, -1.26)
Republic of Senegal	19484.22 (12106.75, 29268.71)	558.19 (349.92, 832.07)	58758.50 (35253.99, 87892.13)	706.20 (426.42, 1063.91)	0.71 (0.62, 0.80)
Republic of Serbia	126607.16 (58347.20, 209022.86)	1226.31 (595.78, 2002.80)	167102.73 (84875.83, 261882.26)	1016.27 (511.51, 1589.86)	-1.15 (-1.41, -0.89)
Republic of Seychelles	687.31 (512.20, 887.04)	1218.92 (906.10, 1580.99)	1276.47 (857.48, 1745.48)	1068.01 (727.45, 1452.49)	-0.38 (-0.52, -0.24)
Republic of Sierra Leone	8699.57 (5288.26, 12886.71)	413.72 (251.30, 613.56)	27180.16 (14880.99, 42293.14)	647.65 (358.72, 998.77)	1.62 (1.42, 1.82)
Republic of Singapore	7383.69 (4149.45, 10796.66)	301.95 (174.32, 442.61)	17026.18 (9833.37, 24984.86)	197.12 (114.52, 288.49)	-1.45 (-1.60, -1.31)
Republic of Slovenia	18333.53 (9170.31, 28936.63)	747.49 (374.21, 1183.01)	17391.93 (9823.87, 26208.56)	364.92 (211.32, 548.63)	-2.48 (-2.57, -2.39)
Republic of South Africa	186390.04 (119188.57, 258764.11)	829.02 (531.71, 1152.49)	520149.69 (326298.03, 730327.89)	1108.29 (700.75, 1554.81)	0.98 (0.55, 1.41)
Republic of South Sudan	6690.45 (3836.75, 10331.65)	254.66 (146.34, 387.90)	12319.32 (7369.11, 18835.09)	284.49 (171.71, 428.59)	0.15 (-0.22, 0.53)
Republic of Sudan	169136.83 (92641.52, 266719.45)	1692.48 (961.51, 2623.37)	401602.50 (198854.87, 646722.40)	1825.53 (926.16, 2852.79)	0.13 (0.06, 0.20)
Republic of Suriname	1756.06 (1012.44, 2642.21)	646.96 (381.47, 969.26)	4270.17 (2240.29, 6804.72)	653.34 (344.70, 1034.39)	0.07 (-0.17, 0.30)
Republic of Tajikistan	39315.82 (20146.03, 60124.97)	1427.12 (738.31, 2162.95)	69596.57 (34035.47, 113377.79)	1197.59 (601.97, 1911.38)	-0.93 (-1.27, -0.59)
Republic of the Congo	10940.45 (6731.44, 16198.90)	958.24 (609.81, 1406.87)	35900.93 (22000.97, 54316.91)	1213.72 (767.05, 1813.19)	0.42 (0.23, 0.60)
Republic of the Gambia	2199.54 (1278.34, 3223.27)	567.45 (346.41, 832.54)	10032.46 (5462.93, 15691.57)	927.64 (518.96, 1450.96)	1.41 (1.19, 1.63)
Republic of the Marshall Islands	433.31 (201.64, 694.04)	2215.79 (1080.96, 3495.52)	1215.20 (507.33, 1992.23)	2723.44 (1182.64, 4483.66)	0.64 (0.51, 0.77)
Republic of the Niger	10567.12 (5911.56, 15709.51)	344.35 (195.37, 514.59)	35369.35 (19042.10, 54698.38)	391.33 (218.35, 596.63)	0.31 (0.17, 0.46)
Republic of the Philippines	155272.23 (103781.89, 215254.94)	447.89 (312.96, 616.93)	674767.31 (386301.37, 1007194.30)	734.33 (442.13, 1080.78)	1.70 (1.57, 1.82)
Republic of the Union of Myanmar	123665.82 (68548.42, 199713.25)	474.03 (269.37, 747.24)	221994.29 (129210.84, 345133.62)	421.12 (244.55, 651.27)	-0.69 (-0.84, -0.54)
Republic of Trinidad and Tobago	9983.83 (5797.15, 14285.28)	1179.89 (691.86, 1688.72)	15767.16 (8402.33, 24628.42)	832.89 (442.28, 1297.09)	-1.68 (-1.97, -1.39)
Republic of Tunisia	42774.16 (25647.55, 64219.49)	845.54 (512.37, 1256.66)	138298.27 (69753.19, 218988.68)	1054.52 (542.91, 1643.13)	0.55 (0.49, 0.62)
Republic of Turkey	402708.19 (204490.99, 619381.25)	1143.36 (610.65, 1750.06)	817601.53 (425992.26, 1265241.32)	889.47 (467.15, 1373.77)	-0.98 (-1.27, -0.69)
Republic of Uganda	17785.88 (9043.41, 26877.96)	262.03 (139.47, 388.23)	59157.09 (34937.87, 89352.05)	359.07 (220.37, 543.34)	0.40 (0.13, 0.66)
Republic of Uzbekistan	139424.09 (57202.14, 225800.75)	1201.07 (495.33, 1943.03)	383998.93 (175948.06, 622368.01)	1446.11 (663.45, 2330.05)	0.50 (0.14, 0.86)
Republic of Vanuatu	988.30 (447.06, 1786.83)	1267.21 (592.31, 2252.80)	3790.83 (1611.82, 6282.11)	1752.67 (752.70, 2921.84)	0.94 (0.86, 1.02)
Republic of Yemen	60714.57 (35353.06, 92306.82)	1145.90 (678.09, 1696.18)	239450.88 (127466.06, 375054.06)	1567.00 (858.82, 2422.85)	0.83 (0.66, 1.00)
Republic of Zambia	16027.16 (10965.40, 21952.38)	516.75 (363.83, 700.49)	65580.65 (34557.19, 101268.97)	857.92 (507.91, 1283.78)	1.36 (1.22, 1.50)
Republic of Zimbabwe	16483.39 (11200.77, 22484.06)	401.36 (274.47, 544.61)	78472.14 (45835.79, 119937.01)	1062.83 (635.79, 1622.03)	4.03 (3.31, 4.75)
Romania	359786.47 (190983.16, 551882.14)	1337.12 (711.86, 2053.55)	393592.67 (225528.27, 605662.75)	1081.65 (601.54, 1662.17)	-1.09 (-1.31, -0.86)
Russian Federation	2009166.71 (690250.91, 3391730.02)	1142.02 (389.16, 1924.92)	2595014.44 (1002186.91, 4333793.33)	1112.96 (426.18, 1860.04)	-0.74 (-1.41, -0.06)
Saint Kitts and Nevis	371.16 (184.98, 583.74)	1064.20 (521.26, 1674.96)	591.39 (329.98, 879.65)	840.93 (481.85, 1241.95)	-0.61 (-0.95, -0.27)
Saint Lucia	652.84 (415.09, 950.88)	770.70 (485.86, 1122.28)	1414.97 (889.79, 2042.37)	591.38 (373.02, 850.36)	-0.90 (-1.30, -0.51)
Saint Vincent and the Grenadines	495.20 (344.63, 699.66)	704.80 (483.13, 998.75)	1245.58 (895.55, 1697.73)	896.07 (637.97, 1224.52)	0.70 (0.33, 1.07)
Slovak Republic	88854.54 (37062.53, 144334.20)	1503.18 (625.67, 2447.23)	80601.80 (37893.18, 127575.03)	856.63 (403.17, 1356.25)	-1.81 (-1.91, -1.70)
Socialist Republic of Viet Nam	40844.79 (26506.63, 62431.26)	102.70 (66.95, 157.70)	191843.54 (114354.22, 293664.46)	186.83 (112.80, 281.46)	2.61 (2.25, 2.98)
Solomon Islands	2000.61 (846.35, 3579.80)	1190.87 (527.81, 2102.74)	7037.41 (2792.97, 12108.61)	1589.88 (643.98, 2767.08)	0.96 (0.83, 1.08)
State of Eritrea	4743.98 (2495.70, 7094.54)	376.99 (215.36, 547.12)	13126.51 (8033.46, 19628.55)	434.18 (272.29, 632.75)	0.45 (0.32, 0.59)
State of Israel	24730.69 (10336.66, 40777.44)	523.33 (218.83, 862.64)	19410.98 (8537.94, 32688.08)	155.90 (68.16, 263.91)	-4.26 (-4.53, -3.99)
State of Kuwait	10324.54 (5846.53, 14839.55)	1334.09 (814.10, 1932.86)	35577.20 (17579.73, 55390.05)	951.58 (495.99, 1482.87)	-1.07 (-1.48, -0.65)
State of Libya	18454.62 (9458.83, 28805.05)	903.22 (468.65, 1399.16)	95021.52 (48296.40, 148275.93)	1632.73 (874.49, 2543.25)	2.25 (2.08, 2.42)
State of Qatar	2227.45 (959.60, 3558.53)	1619.22 (797.00, 2607.11)	9999.77 (4405.02, 15944.06)	801.56 (393.89, 1252.48)	-2.84 (-3.41, -2.26)
Sultanate of Oman	10236.89 (5231.60, 16605.33)	1322.89 (722.44, 2103.51)	32132.24 (17235.72, 47307.96)	1416.60 (804.00, 2074.10)	0.70 (0.53, 0.87)
Swiss Confederation	39577.29 (19051.59, 63660.35)	385.87 (183.04, 620.85)	32158.77 (18269.28, 49597.06)	158.97 (88.46, 239.40)	-2.81 (-2.86, -2.76)
Syrian Arab Republic	106016.95 (51731.77, 165860.96)	1843.59 (925.40, 2816.38)	309527.87 (142431.99, 510285.38)	2336.31 (1101.92, 3804.96)	0.37 (0.14, 0.59)
Taiwan (Province of China)	41328.34 (26918.26, 60507.24)	267.30 (173.71, 383.64)	96540.53 (58525.76, 141967.76)	237.87 (141.54, 351.16)	0.26 (-0.17, 0.69)
Togolese Republic	7014.16 (4290.39, 10360.14)	509.35 (324.58, 757.21)	33551.73 (19519.59, 50591.16)	791.37 (459.69, 1179.28)	1.38 (1.22, 1.55)
Tokelau	22.63 (10.91, 37.52)	1722.00 (820.16, 2862.96)	25.94 (11.70, 42.17)	1804.05 (812.65, 2931.30)	0.06 (0.00, 0.12)
Turkmenistan	29006.44 (11827.41, 47646.06)	1470.84 (606.70, 2415.45)	64577.70 (26479.37, 110926.08)	1543.50 (649.84, 2657.80)	-0.60 (-0.99, -0.20)
Tuvalu	170.37 (78.13, 274.56)	2255.14 (1068.08, 3621.92)	279.22 (125.71, 447.77)	2513.19 (1148.39, 3998.23)	0.46 (0.41, 0.51)
Ukraine	794050.07 (293964.15, 1339069.84)	1134.14 (422.72, 1912.17)	1125772.61 (441253.66, 1923874.59)	1480.13 (579.11, 2525.22)	0.27 (-0.25, 0.78)
Union of the Comoros	1039.66 (609.65, 1546.32)	502.74 (297.28, 739.01)	3200.87 (1854.42, 4822.97)	629.06 (381.46, 938.70)	0.43 (0.21, 0.66)
United Arab Emirates	7951.44 (3695.41, 13013.57)	1325.09 (662.21, 2138.82)	53050.02 (26536.86, 83992.33)	1245.66 (668.10, 1883.86)	0.91 (0.47, 1.36)
United Kingdom of Great Britain and Northern Ireland	612891.75 (249791.07, 1024613.82)	715.43 (291.17, 1190.98)	345714.18 (162131.86, 563423.22)	283.73 (132.68, 458.42)	-3.24 (-3.42, -3.06)
United Mexican States	209700.67 (101028.27, 334937.31)	474.38 (240.58, 755.33)	758903.27 (362899.15, 1215230.79)	590.63 (286.69, 942.92)	0.56 (0.30, 0.82)
United Republic of Tanzania	51248.10 (30913.70, 71438.38)	463.95 (287.27, 650.27)	176521.69 (102754.37, 272941.22)	664.87 (397.81, 1009.90)	1.12 (1.06, 1.17)
United States of America	2246060.40 (1054158.83, 3598683.88)	739.34 (348.43, 1183.29)	3415390.31 (1933350.14, 5036824.27)	641.98 (368.97, 936.04)	-0.61 (-0.72, -0.49)
United States Virgin Islands	1035.50 (552.52, 1601.26)	1189.07 (643.73, 1829.03)	1120.90 (606.31, 1700.50)	707.63 (383.18, 1073.23)	-1.48 (-1.63, -1.32)
